# Supplementary material for: Loss of the branched-chain amino acid transporter CD98hc alters the development of colonic macrophages in mice
Source: Commun Biol. 2020 Mar 18;3:130. doi: 10.1038/s42003-020-0842-3 (PMC7080761; doi:10.1038/s42003-020-0842-3)
Supplement: Supplementary file 3 — Supplementary Data 1 [file 42003_2020_842_MOESM3_ESM.zip]

Archive with 9 entries (9 files):
- colon1_web_summary.html
- colon2_web_summary.html
- colon3_web_summary.html
- colon4_web_summary.html
- colon5_web_summary.html
- colon6_web_summary.html
- colon7_web_summary.html
- colon8_web_summary.html
- __MACOSX/._colon8_web_summary.html
