# Supplementary material for: Loss of the branched-chain amino acid transporter CD98hc alters the development of colonic macrophages in mice
Source: Commun Biol. 2020 Mar 18;3:130. doi: 10.1038/s42003-020-0842-3 (PMC7080761; doi:10.1038/s42003-020-0842-3)
Supplement: Supplementary file 4 — Supplementary Data 2 [file 42003_2020_842_MOESM4_ESM.xlsx]

## Sheet: ImmGen_Data
Supplementary Data 2. Reference datasets retrieved from ImmGen used to identify the cell types per cluster
Source.Name	sampleId	shortName	fullName	phenotype	tissue	stateOrStimulation	grouping1	estimate.odds.ratio	FDR
cluster1-Control_top_ImmGen_samples.txt	MO.6C+II-.LN_3	Mo.6C+II-.LN	Classical Monocytes, MHCII-	B220- MHCII- F4/80+ CD11c- CD11bhi NK1.1- Gr1+	subcutaneous lymph nodes	none	Myeloid cells, Monocytes	12.8702	0
cluster1-Control_top_ImmGen_samples.txt	MO.6C+II-.LN_1	Mo.6C+II-.LN	Classical Monocytes, MHCII-	B220- MHCII- F4/80+ CD11c- CD11bhi NK1.1- Gr1+	subcutaneous lymph nodes	none	Myeloid cells, Monocytes	12.1993	0
cluster1-Control_top_ImmGen_samples.txt	DC.11CLOSER.SALM3.SI_2	MF.11cloSer.Salm3.SI	Small intestine serosal MFs isolated from mice infected with salmonella typhimurium, day 3 P/I	CD45+ MHCII+ CD11clo CD11b+ CD103-	small intestine	none	Myeloid cells, Macrophages, Non-lymphoid tissue	11.7844	0
cluster1-Control_top_ImmGen_samples.txt	MO.6C+II+.BL_4	Mo.6C+II+.Bl	Classical Monocytes, MHCII+	B220- CD43- CD115+ Ly-6C+ MHCII+	blood	none	Myeloid cells, Monocytes	11.7114	0
cluster1-Control_top_ImmGen_samples.txt	MO.6C+II-.LN_2	Mo.6C+II-.LN	Classical Monocytes, MHCII-	B220- MHCII- F4/80+ CD11c- CD11bhi NK1.1- Gr1+	subcutaneous lymph nodes	none	Myeloid cells, Monocytes	10.7896	0
cluster1-Control_top_ImmGen_samples.txt	DC.103+11B+.SALM3.SI_2	DC.103+11b+.Salm3.SI	Small intestine CD103+CD11b+ DCs isolated from mice infected with salmonella typhimurium, day 3 P/I	CD45+ MHCII+ CD11chi CD11b+ CD103+	small intestine	none	Myeloid cells, Dendritic cells, Non lymphoid tissues	10.4858	0
cluster1-Control_top_ImmGen_samples.txt	DC.103-11B+.SALM3.SI_2	MF.103-11b+.Salm3.SI	Small intestine CD103-CD11b+ MFs isolated from mice infected with salmonella typhimurium, day 3 P/I	CD45+ MHCII+ CD11chi CD11b+ CD103-	small intestine	none	Myeloid cells, Macrophages, Non-lymphoid tissue	10.0104	0
cluster1-Control_top_ImmGen_samples.txt	DC.II+480LO.PC_3	MF.II+480lo.PC	Peritoneal macrophage steady state	B220- F4/80lo CD115+ MHCII+	peritoneal cavity	none	Myeloid cells, Macrophages, Non-lymphoid tissue	9.60871	0
cluster1-Control_top_ImmGen_samples.txt	DC.11CLOSER.SI_3	MF.11cloSer.SI	Small intestine serosal macrophage	PI- CD45+ MHCII+ CD11clo CD103- CD11b+	small intestine	none	Myeloid cells, Macrophages, Non-lymphoid tissue	9.40253	0
cluster1-Control_top_ImmGen_samples.txt	DC.II+480LO.PC_2	MF.II+480lo.PC	Peritoneal macrophage steady state	B220- F4/80lo CD115+ MHCII+	peritoneal cavity	none	Myeloid cells, Macrophages, Non-lymphoid tissue	9.25469	0
Source.Name	sampleId	shortName	fullName	phenotype	tissue	stateOrStimulation	grouping1	estimate.odds.ratio	FDR
cluster2-Control_top_ImmGen_samples.txt	MO.6C+II-.LN_3	Mo.6C+II-.LN	Classical Monocytes, MHCII-	B220- MHCII- F4/80+ CD11c- CD11bhi NK1.1- Gr1+	subcutaneous lymph nodes	none	Myeloid cells, Monocytes	18.3249	0
cluster2-Control_top_ImmGen_samples.txt	MO.6C+II+.BL_4	Mo.6C+II+.Bl	Classical Monocytes, MHCII+	B220- CD43- CD115+ Ly-6C+ MHCII+	blood	none	Myeloid cells, Monocytes	17.0605	0
cluster2-Control_top_ImmGen_samples.txt	MO.6C+II-.LN_1	Mo.6C+II-.LN	Classical Monocytes, MHCII-	B220- MHCII- F4/80+ CD11c- CD11bhi NK1.1- Gr1+	subcutaneous lymph nodes	none	Myeloid cells, Monocytes	16.1606	0
cluster2-Control_top_ImmGen_samples.txt	MO.6C+II-.LN_2	Mo.6C+II-.LN	Classical Monocytes, MHCII-	B220- MHCII- F4/80+ CD11c- CD11bhi NK1.1- Gr1+	subcutaneous lymph nodes	none	Myeloid cells, Monocytes	13.9108	0
cluster2-Control_top_ImmGen_samples.txt	MO.6C-IIINT.BL_4	Mo.6C-IIint.Bl	Nonclassical Monocytes, MHCIIint	B220- CD43+ CD115+ Ly-6C- MHCIIint	blood	none	Myeloid cells, Monocytes	13.4422	0
cluster2-Control_top_ImmGen_samples.txt	MO.6C-IIINT.BL_5	Mo.6C-IIint.Bl	Nonclassical Monocytes, MHCIIint	B220- CD43+ CD115+ Ly-6C- MHCIIint	blood	none	Myeloid cells, Monocytes	12.6342	0
cluster2-Control_top_ImmGen_samples.txt	DC.11CLOSER.SALM3.SI_2	MF.11cloSer.Salm3.SI	Small intestine serosal MFs isolated from mice infected with salmonella typhimurium, day 3 P/I	CD45+ MHCII+ CD11clo CD11b+ CD103-	small intestine	none	Myeloid cells, Macrophages, Non-lymphoid tissue	12.2619	0
cluster2-Control_top_ImmGen_samples.txt	DC.II+480LO.PC_3	MF.II+480lo.PC	Peritoneal macrophage steady state	B220- F4/80lo CD115+ MHCII+	peritoneal cavity	none	Myeloid cells, Macrophages, Non-lymphoid tissue	11.8888	0
cluster2-Control_top_ImmGen_samples.txt	MO.6C+II-.BL_3	Mo.6C+II-.Bl	Classical Monocytes, MHCII-	B220- CD43- CD115+ Ly-6C+ MHCII-	blood	none	Myeloid cells, Monocytes	11.53	0
cluster2-Control_top_ImmGen_samples.txt	DC.103+11B+.SALM3.SI_2	DC.103+11b+.Salm3.SI	Small intestine CD103+CD11b+ DCs isolated from mice infected with salmonella typhimurium, day 3 P/I	CD45+ MHCII+ CD11chi CD11b+ CD103+	small intestine	none	Myeloid cells, Dendritic cells, Non lymphoid tissues	11.3736	0
Source.Name	sampleId	shortName	fullName	phenotype	tissue	stateOrStimulation	grouping1	estimate.odds.ratio	FDR
cluster3-Control_top_ImmGen_samples.txt	DC.103-11B+.SALM3.SI_2	MF.103-11b+.Salm3.SI	Small intestine CD103-CD11b+ MFs isolated from mice infected with salmonella typhimurium, day 3 P/I	CD45+ MHCII+ CD11chi CD11b+ CD103-	small intestine	none	Myeloid cells, Macrophages, Non-lymphoid tissue	13.8632	0
cluster3-Control_top_ImmGen_samples.txt	DC.11CLOSER.SALM3.SI_2	MF.11cloSer.Salm3.SI	Small intestine serosal MFs isolated from mice infected with salmonella typhimurium, day 3 P/I	CD45+ MHCII+ CD11clo CD11b+ CD103-	small intestine	none	Myeloid cells, Macrophages, Non-lymphoid tissue	13.5485	0
cluster3-Control_top_ImmGen_samples.txt	DC.11CLOSER.SI_3	MF.11cloSer.SI	Small intestine serosal macrophage	PI- CD45+ MHCII+ CD11clo CD103- CD11b+	small intestine	none	Myeloid cells, Macrophages, Non-lymphoid tissue	13.356	0
cluster3-Control_top_ImmGen_samples.txt	DC.103-11B+.SI_4	MF.103-11b+.SI	Small Intestinal Lamina Propria CD11c-hi CD103- CD11b+ MF	CD45+ MHCII+ CD11c-hi CD11b+ CD103- F4/80+	small intestine	none	Myeloid cells, Macrophages, Non-lymphoid tissue	12.7058	0
cluster3-Control_top_ImmGen_samples.txt	DC.103-11B+.SI_7	MF.103-11b+.SI	Small Intestinal Lamina Propria CD11c-hi CD103- CD11b+ MF	CD45+ MHCII+ CD11c-hi CD11b+ CD103- F4/80+	small intestine	none	Myeloid cells, Macrophages, Non-lymphoid tissue	12.4374	0
cluster3-Control_top_ImmGen_samples.txt	DC.103-11B+.SI_1	MF.103-11b+.SI	Small Intestinal Lamina Propria CD11c-hi CD103- CD11b+ MF	CD45+ MHCII+ CD11c-hi CD11b+ CD103- F4/80+	small intestine	none	Myeloid cells, Macrophages, Non-lymphoid tissue	12.177	0
cluster3-Control_top_ImmGen_samples.txt	DC.103CLOSER.SI_4	MF.11cloSer.SI	Small intestine serosal macrophage	PI- CD45+ MHCII+ CD11clo CD103- CD11b+	small intestine	none	Myeloid cells, Macrophages, Non-lymphoid tissue	12.0866	0
cluster3-Control_top_ImmGen_samples.txt	DC.103-11B+.SI_6	MF.103-11b+.SI	Small Intestinal Lamina Propria CD11c-hi CD103- CD11b+ MF	CD45+ MHCII+ CD11c-hi CD11b+ CD103- F4/80+	small intestine	none	Myeloid cells, Macrophages, Non-lymphoid tissue	12.0709	0
cluster3-Control_top_ImmGen_samples.txt	DC.103-11B+.SALM3.SI_3	MF.103-11b+.Salm3.SI	Small intestine CD103-CD11b+ MFs isolated from mice infected with salmonella typhimurium, day 3 P/I	CD45+ MHCII+ CD11chi CD11b+ CD103-	small intestine	none	Myeloid cells, Macrophages, Non-lymphoid tissue	11.9707	0
cluster3-Control_top_ImmGen_samples.txt	DC.103-11B+.SI_3	MF.103-11b+.SI	Small Intestinal Lamina Propria CD11c-hi CD103- CD11b+ MF	CD45+ MHCII+ CD11c-hi CD11b+ CD103- F4/80+	small intestine	none	Myeloid cells, Macrophages, Non-lymphoid tissue	11.6339	0
Source.Name	sampleId	shortName	fullName	phenotype	tissue	stateOrStimulation	grouping1	estimate.odds.ratio	FDR
cluster4-Control_top_ImmGen_samples.txt	DC.11CLOSER.SALM3.SI_2	MF.11cloSer.Salm3.SI	Small intestine serosal MFs isolated from mice infected with salmonella typhimurium, day 3 P/I	CD45+ MHCII+ CD11clo CD11b+ CD103-	small intestine	none	Myeloid cells, Macrophages, Non-lymphoid tissue	13.8392	0
cluster4-Control_top_ImmGen_samples.txt	MO.6C+II-.LN_3	Mo.6C+II-.LN	Classical Monocytes, MHCII-	B220- MHCII- F4/80+ CD11c- CD11bhi NK1.1- Gr1+	subcutaneous lymph nodes	none	Myeloid cells, Monocytes	13.1453	0
cluster4-Control_top_ImmGen_samples.txt	MO.6C+II-.LN_1	Mo.6C+II-.LN	Classical Monocytes, MHCII-	B220- MHCII- F4/80+ CD11c- CD11bhi NK1.1- Gr1+	subcutaneous lymph nodes	none	Myeloid cells, Monocytes	12.4886	0
cluster4-Control_top_ImmGen_samples.txt	DC.103+11B+.SALM3.SI_2	DC.103+11b+.Salm3.SI	Small intestine CD103+CD11b+ DCs isolated from mice infected with salmonella typhimurium, day 3 P/I	CD45+ MHCII+ CD11chi CD11b+ CD103+	small intestine	none	Myeloid cells, Dendritic cells, Non lymphoid tissues	11.7181	0
cluster4-Control_top_ImmGen_samples.txt	DC.103+11B+.SALM3.SI_1	DC.103+11b+.Salm3.SI	Small intestine CD103+CD11b+ DCs isolated from mice infected with salmonella typhimurium, day 3 P/I	CD45+ MHCII+ CD11chi CD11b+ CD103+	small intestine	none	Myeloid cells, Dendritic cells, Non lymphoid tissues	11.5854	0
cluster4-Control_top_ImmGen_samples.txt	DC.103-11B+.SALM3.SI_2	MF.103-11b+.Salm3.SI	Small intestine CD103-CD11b+ MFs isolated from mice infected with salmonella typhimurium, day 3 P/I	CD45+ MHCII+ CD11chi CD11b+ CD103-	small intestine	none	Myeloid cells, Macrophages, Non-lymphoid tissue	11.202	0
cluster4-Control_top_ImmGen_samples.txt	MO.6C+II+.BL_4	Mo.6C+II+.Bl	Classical Monocytes, MHCII+	B220- CD43- CD115+ Ly-6C+ MHCII+	blood	none	Myeloid cells, Monocytes	10.9865	0
cluster4-Control_top_ImmGen_samples.txt	MO.6C+II-.LN_2	Mo.6C+II-.LN	Classical Monocytes, MHCII-	B220- MHCII- F4/80+ CD11c- CD11bhi NK1.1- Gr1+	subcutaneous lymph nodes	none	Myeloid cells, Monocytes	10.7809	0
cluster4-Control_top_ImmGen_samples.txt	DC.11CLOSER.SI_1	MF.11cloSer.SI	Small intestine serosal macrophage	PI- CD45+ MHCII+ CD11clo CD103- CD11b+	small intestine	none	Myeloid cells, Macrophages, Non-lymphoid tissue	10.6678	0
cluster4-Control_top_ImmGen_samples.txt	DC.11CLOSER.SI_3	MF.11cloSer.SI	Small intestine serosal macrophage	PI- CD45+ MHCII+ CD11clo CD103- CD11b+	small intestine	none	Myeloid cells, Macrophages, Non-lymphoid tissue	10.4052	0
Source.Name	sampleId	shortName	fullName	phenotype	tissue	stateOrStimulation	grouping1	estimate.odds.ratio	FDR
cluster5-Control_top_ImmGen_samples.txt	DC.8-.TH_1	DC.8-.Th	Thymus double negative dendritic cell	MHCII+ CD11c+ CD8a- CD4- CD11b-	thymus	none	Myeloid cells, Dendritic cells, Lymphoid organs	19.4926	0
cluster5-Control_top_ImmGen_samples.txt	DC.8+.TH_2	DC.8+.Th	Thymus CD8 dendritic cell	MHCII+ CD11c+ CD8a+ CD4- CD11b-	thymus	none	Myeloid cells, Dendritic cells, Lymphoid organs	18.4206	0
cluster5-Control_top_ImmGen_samples.txt	DC.8+.TH_1	DC.8+.Th	Thymus CD8 dendritic cell	MHCII+ CD11c+ CD8a+ CD4- CD11b-	thymus	none	Myeloid cells, Dendritic cells, Lymphoid organs	17.336	0
cluster5-Control_top_ImmGen_samples.txt	DC.8+.TH_3	DC.8+.Th	Thymus CD8 dendritic cell	MHCII+ CD11c+ CD8a+ CD4- CD11b-	thymus	none	Myeloid cells, Dendritic cells, Lymphoid organs	16.9956	0
cluster5-Control_top_ImmGen_samples.txt	DC.8-.TH_2	DC.8-.Th	Thymus double negative dendritic cell	MHCII+ CD11c+ CD8a- CD4- CD11b-	thymus	none	Myeloid cells, Dendritic cells, Lymphoid organs	16.3357	0
cluster5-Control_top_ImmGen_samples.txt	DC.103+11B-.SI_1	DC.103+11b-.SI	Small intestine CD103+CD11b- dendritic cells	PI- CD45+ MHCII+ CD11chi CD103+ CD11b-	small intestine	none	Myeloid cells, Dendritic cells, Non lymphoid tissues	16.1511	0
cluster5-Control_top_ImmGen_samples.txt	DC.8-.TH_3	DC.8-.Th	Thymus double negative dendritic cell	MHCII+ CD11c+ CD8a- CD4- CD11b-	thymus	none	Myeloid cells, Dendritic cells, Lymphoid organs	15.9548	0
cluster5-Control_top_ImmGen_samples.txt	DC.103+11B-.SALM3.SI_1	DC.103+11b-.Salm3.SI	Small intestine CD103+CD11b- DCs isolated from mice infected with salmonella typhimurium, day 3 P/I	CD45+ MHCII+ CD11chi CD11b- CD103+ CD8+	small intestine	none	Myeloid cells, Dendritic cells, Non lymphoid tissues	14.5318	0
cluster5-Control_top_ImmGen_samples.txt	DC.103+11B-.SALM3.SI_2	DC.103+11b-.Salm3.SI	Small intestine CD103+CD11b- DCs isolated from mice infected with salmonella typhimurium, day 3 P/I	CD45+ MHCII+ CD11chi CD11b- CD103+ CD8+	small intestine	none	Myeloid cells, Dendritic cells, Non lymphoid tissues	14.3373	0
cluster5-Control_top_ImmGen_samples.txt	DC.103+11B-.SALM3.SI_5	DC.103+11b-.Salm3.SI	Small intestine CD103+CD11b- DCs isolated from mice infected with salmonella typhimurium, day 3 P/I	CD45+ MHCII+ CD11chi CD11b- CD103+ CD8+	small intestine	none	Myeloid cells, Dendritic cells, Non lymphoid tissues	13.5662	0
Source.Name	sampleId	shortName	fullName	phenotype	tissue	stateOrStimulation	grouping1	estimate.odds.ratio	FDR
cluster6-Control_top_ImmGen_samples.txt	DC.103-11B+.SALM3.SI_2	MF.103-11b+.Salm3.SI	Small intestine CD103-CD11b+ MFs isolated from mice infected with salmonella typhimurium, day 3 P/I	CD45+ MHCII+ CD11chi CD11b+ CD103-	small intestine	none	Myeloid cells, Macrophages, Non-lymphoid tissue	8.16553	4.01972e-306
cluster6-Control_top_ImmGen_samples.txt	DC.11CLOSER.SALM3.SI_2	MF.11cloSer.Salm3.SI	Small intestine serosal MFs isolated from mice infected with salmonella typhimurium, day 3 P/I	CD45+ MHCII+ CD11clo CD11b+ CD103-	small intestine	none	Myeloid cells, Macrophages, Non-lymphoid tissue	7.59079	1.14755e-303
cluster6-Control_top_ImmGen_samples.txt	DC.11CLOSER.SI_3	MF.11cloSer.SI	Small intestine serosal macrophage	PI- CD45+ MHCII+ CD11clo CD103- CD11b+	small intestine	none	Myeloid cells, Macrophages, Non-lymphoid tissue	7.50863	9.9495e-262
cluster6-Control_top_ImmGen_samples.txt	MF.THIO5.II+480INT.PC_3	MF.Thio5.II+480int.PC	Peritoneal MF thio-elicited day 5	F4/80int CD115+ MHCII+	peritoneal cavity	none	Myeloid cells, Macrophages, Non-lymphoid tissue	7.03806	5.02202e-253
cluster6-Control_top_ImmGen_samples.txt	MO.6C+II-.LN_3	Mo.6C+II-.LN	Classical Monocytes, MHCII-	B220- MHCII- F4/80+ CD11c- CD11bhi NK1.1- Gr1+	subcutaneous lymph nodes	none	Myeloid cells, Monocytes	7.03414	1.20642e-281
cluster6-Control_top_ImmGen_samples.txt	DC.103-11B+.SI_4	MF.103-11b+.SI	Small Intestinal Lamina Propria CD11c-hi CD103- CD11b+ MF	CD45+ MHCII+ CD11c-hi CD11b+ CD103- F4/80+	small intestine	none	Myeloid cells, Macrophages, Non-lymphoid tissue	6.90606	8.39307e-259
cluster6-Control_top_ImmGen_samples.txt	DC.II+480LO.PC_2	MF.II+480lo.PC	Peritoneal macrophage steady state	B220- F4/80lo CD115+ MHCII+	peritoneal cavity	none	Myeloid cells, Macrophages, Non-lymphoid tissue	6.88927	8.10859e-242
cluster6-Control_top_ImmGen_samples.txt	MO.6C+II+.BL_4	Mo.6C+II+.Bl	Classical Monocytes, MHCII+	B220- CD43- CD115+ Ly-6C+ MHCII+	blood	none	Myeloid cells, Monocytes	6.81459	8.07196e-265
cluster6-Control_top_ImmGen_samples.txt	DC.103-11B+.SI_6	MF.103-11b+.SI	Small Intestinal Lamina Propria CD11c-hi CD103- CD11b+ MF	CD45+ MHCII+ CD11c-hi CD11b+ CD103- F4/80+	small intestine	none	Myeloid cells, Macrophages, Non-lymphoid tissue	6.81107	8.57549e-265
cluster6-Control_top_ImmGen_samples.txt	DC.II+480LO.PC_3	MF.II+480lo.PC	Peritoneal macrophage steady state	B220- F4/80lo CD115+ MHCII+	peritoneal cavity	none	Myeloid cells, Macrophages, Non-lymphoid tissue	6.78549	1.247e-249
Source.Name	sampleId	shortName	fullName	phenotype	tissue	stateOrStimulation	grouping1	estimate.odds.ratio	FDR
cluster7-Control_top_ImmGen_samples.txt	DC.103+11B+.SALM3.SI_4	DC.103+11b+.Salm3.SI	Small intestine CD103+CD11b+ DCs isolated from mice infected with salmonella typhimurium, day 3 P/I	CD45+ MHCII+ CD11chi CD11b+ CD103+	small intestine	none	Myeloid cells, Dendritic cells, Non lymphoid tissues	13.0934	0
cluster7-Control_top_ImmGen_samples.txt	DC.103+11B+.SI_2	DC.103+11b+.SI	Small intestine lamina propria CD103+ CD11b+ dendritic cells	PI- CD45+ MHCII+ CD11chi CD103+ CD11b+	small intestine	none	Myeloid cells, Dendritic cells, Non lymphoid tissues	12.7006	0
cluster7-Control_top_ImmGen_samples.txt	DC.103+11B+.SI_1	DC.103+11b+.SI	Small intestine lamina propria CD103+ CD11b+ dendritic cells	PI- CD45+ MHCII+ CD11chi CD103+ CD11b+	small intestine	none	Myeloid cells, Dendritic cells, Non lymphoid tissues	12.4523	0
cluster7-Control_top_ImmGen_samples.txt	DC.103+11B+.SALM3.SI_2	DC.103+11b+.Salm3.SI	Small intestine CD103+CD11b+ DCs isolated from mice infected with salmonella typhimurium, day 3 P/I	CD45+ MHCII+ CD11chi CD11b+ CD103+	small intestine	none	Myeloid cells, Dendritic cells, Non lymphoid tissues	12.1454	0
cluster7-Control_top_ImmGen_samples.txt	DC.103+11B+.SALM3.SI_1	DC.103+11b+.Salm3.SI	Small intestine CD103+CD11b+ DCs isolated from mice infected with salmonella typhimurium, day 3 P/I	CD45+ MHCII+ CD11chi CD11b+ CD103+	small intestine	none	Myeloid cells, Dendritic cells, Non lymphoid tissues	11.8706	0
cluster7-Control_top_ImmGen_samples.txt	DC.103+11B+.SALM3.SI_3	DC.103+11b+.Salm3.SI	Small intestine CD103+CD11b+ DCs isolated from mice infected with salmonella typhimurium, day 3 P/I	CD45+ MHCII+ CD11chi CD11b+ CD103+	small intestine	none	Myeloid cells, Dendritic cells, Non lymphoid tissues	11.6955	0
cluster7-Control_top_ImmGen_samples.txt	DC.103+11B+.SALM3.SI_5	DC.103+11b+.Salm3.SI	Small intestine CD103+CD11b+ DCs isolated from mice infected with salmonella typhimurium, day 3 P/I	CD45+ MHCII+ CD11chi CD11b+ CD103+	small intestine	none	Myeloid cells, Dendritic cells, Non lymphoid tissues	11.534	0
cluster7-Control_top_ImmGen_samples.txt	DC.103+11B+.SI_4	DC.103+11b+.SI	Small intestine lamina propria CD103+ CD11b+ dendritic cells	PI- CD45+ MHCII+ CD11chi CD103+ CD11b+	small intestine	none	Myeloid cells, Dendritic cells, Non lymphoid tissues	11.4421	0
cluster7-Control_top_ImmGen_samples.txt	DC.8-.TH_1	DC.8-.Th	Thymus double negative dendritic cell	MHCII+ CD11c+ CD8a- CD4- CD11b-	thymus	none	Myeloid cells, Dendritic cells, Lymphoid organs	11.4259	0
cluster7-Control_top_ImmGen_samples.txt	MO.6C+II-.LN_3	Mo.6C+II-.LN	Classical Monocytes, MHCII-	B220- MHCII- F4/80+ CD11c- CD11bhi NK1.1- Gr1+	subcutaneous lymph nodes	none	Myeloid cells, Monocytes	11.3002	0
Source.Name	sampleId	shortName	fullName	phenotype	tissue	stateOrStimulation	grouping1	estimate.odds.ratio	FDR
cluster8-Control_top_ImmGen_samples.txt	NKT.44+NK1.1-.TH_3	NKT.44+NK1.1-.Th	Thymus Invariant iNKT precursor CD44+ NK1.1-	TCRbeta+ aGalCer tet+ CD44+NK1.1-	thymus	none	ab T cells	7.70104	1.43375e-300
cluster8-Control_top_ImmGen_samples.txt	T.8EFF.SP.OT1.D6LISO	T.8Eff.Sp.OT1.d6.LisOva	spleen OT1 tg effectors CD8 day 6 Listeria.OVA	4- 8+ 45.1+	spleen	transfer of 5x10^3 OTI cells Listeria.OVA 5x10^3 cfu	Activated T cells	7.12451	4.81232e-305
cluster8-Control_top_ImmGen_samples.txt	T.8EFF.SP.OT1.48HR.LISOVA_1	T.8Eff.Sp.OT1.48hr.LisOva	Spleen Ot1 tg Effectors Cd8 48Hr Listeria.OVA	CD8+ CD54.2+	spleen	Listeria.OVA 5x10^3 cfu Transfer of 1x10^6 OTI cells	Activated T cells	6.79618	0
cluster8-Control_top_ImmGen_samples.txt	MATTGD.VG1+VD6+.TH.B6_3	Tgd.vg1+vd6+24alo.Th	Thymic Vg1.1+ Vd6.3+, Mature	Vg1.1+ Vd6.3+ TCRd+ CD24-	thymus	none	gd T cells	6.70525	5.63465e-299
cluster8-Control_top_ImmGen_samples.txt	T.8EFF.SP.OT1.D5.VSVOVA_2	T.8Eff.Sp.OT1.d5.VSVOva	spleen OT1 tg effectors CD8 day 5 VSV.OVA	4- 8+ 45.1+	spleen	transfer of 5x10^3 OTI cells VSV.OVA 10^5pfu	Activated T cells	6.58887	5.53171e-301
cluster8-Control_top_ImmGen_samples.txt	T.8EFF.SP.OT1.D5.VSVOVA_1	T.8Eff.Sp.OT1.d5.VSVOva	spleen OT1 tg effectors CD8 day 5 VSV.OVA	4- 8+ 45.1+	spleen	transfer of 5x10^3 OTI cells VSV.OVA 10^5pfu	Activated T cells	6.55053	7.5038e-295
cluster8-Control_top_ImmGen_samples.txt	T.8EFF.SP.OT1.48HR.LISOVA_2_N2	T.8Eff.Sp.OT1.48hr.LisOva	Spleen Ot1 tg Effectors Cd8 48Hr Listeria.OVA	CD8+ CD54.2+	spleen	Listeria.OVA 5x10^3 cfu Transfer of 1x10^6 OTI cells	Activated T cells	6.53341	3.13855e-297
cluster8-Control_top_ImmGen_samples.txt	T.8EFF.SP.OT1.D6.LISOVA_3	T.8Eff.Sp.OT1.d6.LisOva	spleen OT1 tg effectors CD8 day 6 Listeria.OVA	4- 8+ 45.1+	spleen	transfer of 5x10^3 OTI cells Listeria.OVA 5x10^3 cfu	Activated T cells	6.51911	2.07414e-304
cluster8-Control_top_ImmGen_samples.txt	MATTGD.VG1+VD6+.TH.B6_2	Tgd.vg1+vd6+24alo.Th	Thymic Vg1.1+ Vd6.3+, Mature	Vg1.1+ Vd6.3+ TCRd+ CD24-	thymus	none	gd T cells	6.50416	1.91428e-287
cluster8-Control_top_ImmGen_samples.txt	DC.103+11B-.SI_1	DC.103+11b-.SI	Small intestine CD103+CD11b- dendritic cells	PI- CD45+ MHCII+ CD11chi CD103+ CD11b-	small intestine	none	Myeloid cells, Dendritic cells, Non lymphoid tissues	6.47327	2.78967e-281
Source.Name	sampleId	shortName	fullName	phenotype	tissue	stateOrStimulation	grouping1	estimate.odds.ratio	FDR
cluster9-Control_top_ImmGen_samples.txt	FRC.SLN_3	FRC.SLN	cutaneous lymph node fibroblastic reticular cell	CD45- CD31- gp38+ PDGFRa+	subcutaneous lymph nodes	none	Stromal cells	7.62766	0
cluster9-Control_top_ImmGen_samples.txt	ST.31-38-44-.SLN_2	St.31-38-44-.SLN	cutaneous lymph node CD44- double negative stromal cell	CD45- gp38- CD31- CD44-	subcutaneous lymph nodes	none	Stromal cells	7.57933	0
cluster9-Control_top_ImmGen_samples.txt	FI.SK_4	Fi.Sk	skin fibroblast	CD45- CD31- gp38+ PDGFRa+	skin	none	Stromal cells	7.54095	0
cluster9-Control_top_ImmGen_samples.txt	FI.SK_2	Fi.Sk	skin fibroblast	CD45- CD31- gp38+ PDGFRa+	skin	none	Stromal cells	7.50545	0
cluster9-Control_top_ImmGen_samples.txt	ST.31-38-44-.SLN_3	St.31-38-44-.SLN	cutaneous lymph node CD44- double negative stromal cell	CD45- gp38- CD31- CD44-	subcutaneous lymph nodes	none	Stromal cells	7.47923	1.10508e-302
cluster9-Control_top_ImmGen_samples.txt	FRC.SLN_5	FRC.SLN	cutaneous lymph node fibroblastic reticular cell	CD45- CD31- gp38+ PDGFRa+	subcutaneous lymph nodes	none	Stromal cells	7.41537	0
cluster9-Control_top_ImmGen_samples.txt	FI.SK_3	Fi.Sk	skin fibroblast	CD45- CD31- gp38+ PDGFRa+	skin	none	Stromal cells	7.3743	0
cluster9-Control_top_ImmGen_samples.txt	FRC.SLN_6	FRC.SLN	cutaneous lymph node fibroblastic reticular cell	CD45- CD31- gp38+ PDGFRa+	subcutaneous lymph nodes	none	Stromal cells	7.36778	0
cluster9-Control_top_ImmGen_samples.txt	FRC.MLN_6	FRC.MLN	mesenteric lymph nodes fibroblastic reticular cell	CD45- CD31- gp38+ PDGFRa+	mesenteric lymph nodes	none	Stromal cells	7.25841	0
cluster9-Control_top_ImmGen_samples.txt	FRC.SLN_1	FRC.SLN	cutaneous lymph node fibroblastic reticular cell	CD45- CD31- gp38+ PDGFRa+	subcutaneous lymph nodes	none	Stromal cells	6.92248	2.54381e-300
