# Supplementary material for: Loss of the branched-chain amino acid transporter CD98hc alters the development of colonic macrophages in mice
Source: Commun Biol. 2020 Mar 18;3:130. doi: 10.1038/s42003-020-0842-3 (PMC7080761; doi:10.1038/s42003-020-0842-3)
Supplement: Supplementary file 6 — Supplementary Data 4 [file 42003_2020_842_MOESM6_ESM.xlsx]

## Sheet: Tabelle1
Supplementary Data 4. Differentially expressed genes in CD98hc cKO cells over control cells for each cluster of the scRNA-seq data.
Cluster 1: Gene ID	Symbol	Gene Name	log2FC	adj.P.Val
ENSMUSG00000028037	Ifi44	interferon-induced protein 44	1.7	5.9e-09
ENSMUSG00000091144	Phf11c	PHD finger protein 11C	2	5.9e-09
ENSMUSG00000073491	Pydc4	interferon activated gene 213	2.1	1.2e-08
ENSMUSG00000090231	Cfb	complement factor B	2.1	1.2e-08
ENSMUSG00000025498	Irf7	interferon regulatory factor 7	2.6	2.5e-08
ENSMUSG00000046687	Gm5424	argininosuccinate synthase pseudogene	2.6	2.5e-08
ENSMUSG00000076441	Ass1	argininosuccinate synthetase 1	2.6	2.5e-08
ENSMUSG00000030107	Usp18	ubiquitin specific peptidase 18	2	2.5e-08
ENSMUSG00000044703	Phf11a	PHD finger protein 11A	1.9	2.5e-08
ENSMUSG00000037849	Gm4955	signaling mucin HKR1-like	1.9	3.7e-08
ENSMUSG00000068245	Phf11d	PHD finger protein 11D	1.9	4.6e-08
ENSMUSG00000091649	Phf11b	PHD finger protein 11B	1.9	6.8e-08
ENSMUSG00000066677	Pydc3	interferon activated gene 208	1.7	6.8e-08
ENSMUSG00000075602	Ly6a	lymphocyte antigen 6 complex, locus A	2.3	2.9e-07
ENSMUSG00000035692	Isg15	ISG15 ubiquitin-like modifier	2.4	2.9e-07
ENSMUSG00000033213	AA467197	expressed sequence AA467197	2.7	3.8e-07
ENSMUSG00000020641	Rsad2	radical S-adenosyl methionine domain containing 2	1.9	6.2e-07
ENSMUSG00000089929	Bcl2a1b	B cell leukemia/lymphoma 2 related protein A1b	1.5	1e-06
ENSMUSG00000029561	Oasl2	2'-5' oligoadenylate synthetase-like 2	1.7	1.3e-06
ENSMUSG00000022586	Ly6i	lymphocyte antigen 6 complex, locus I	1.8	1.3e-06
ENSMUSG00000079017	Ifi27l2a	interferon, alpha-inducible protein 27 like 2A	1.5	1.9e-06
ENSMUSG00000073409	H2-Q6	histocompatibility 2, Q region locus 8	1.6	2.2e-06
ENSMUSG00000029379	Cxcl3	chemokine (C-X-C motif) ligand 3	2.2	2.4e-06
ENSMUSG00000033355	Rtp4	receptor transporter protein 4	1.5	4.1e-06
ENSMUSG00000060550	H2-Q7	histocompatibility 2, Q region locus 7	1.6	4.5e-06
ENSMUSG00000033880	Lgals3bp	lectin, galactoside-binding, soluble, 3 binding protein	1.3	5.5e-06
ENSMUSG00000091971	Hspa1a	heat shock protein 1A	-1.5	8.7e-06
ENSMUSG00000041827	Oasl1	2'-5' oligoadenylate synthetase-like 1	1.8	1.1e-05
ENSMUSG00000021208	Ifi27l2b	interferon, alpha-inducible protein 27 like 2B	1.9	1.1e-05
ENSMUSG00000054203	Ifi205	interferon activated gene 205	1.6	2.1e-05
ENSMUSG00000026536	Mnda	interferon activated gene 211	1.7	2.2e-05
ENSMUSG00000066861	Oas1g	2'-5' oligoadenylate synthetase 1G	1.4	3e-05
ENSMUSG00000000204	Slfn4	schlafen 4	1.5	3e-05
ENSMUSG00000074896	Ifit3	interferon-induced protein with tetratricopeptide repeats 3	1.8	3e-05
ENSMUSG00000035352	Ccl12	chemokine (C-C motif) ligand 12	1.9	3e-05
ENSMUSG00000024644	Cndp2	CNDP dipeptidase 2 (metallopeptidase M20 family)	1.6	3e-05
ENSMUSG00000034459	Ifit1	interferon-induced protein with tetratricopeptide repeats 1	1.7	3e-05
ENSMUSG00000021281	Tnfaip2	tumor necrosis factor, alpha-induced protein 2	1.3	3.2e-05
ENSMUSG00000062488	Ifit3b	interferon-induced protein with tetratricopeptide repeats 3B	1.5	3.5e-05
ENSMUSG00000041324	Inhba	inhibin beta-A	1.6	4.1e-05
ENSMUSG00000082976	Gm15056	predicted gene 15056	2.7	5.2e-05
ENSMUSG00000000318	Clec10a	C-type lectin domain family 10, member A	-1.5	5.5e-05
ENSMUSG00000069516	Lyz2	lysozyme 2	-1.1	6.5e-05
ENSMUSG00000027399	Il1a	interleukin 1 alpha	2.7	7.1e-05
ENSMUSG00000000957	Mmp14	matrix metallopeptidase 14 (membrane-inserted)	1.5	7.8e-05
ENSMUSG00000020407	Upp1	uridine phosphorylase 1	1.2	8.5e-05
ENSMUSG00000052776	Oas1a	2'-5' oligoadenylate synthetase 1A	1.3	0.0001
ENSMUSG00000093930	Hmgcs1	3-hydroxy-3-methylglutaryl-Coenzyme A synthase 1	-1.1	0.00011
ENSMUSG00000038156	Spon1	spondin 1, (f-spondin) extracellular matrix protein	1.4	0.00013
ENSMUSG00000046718	Bst2	bone marrow stromal cell antigen 2	1.1	0.00013
ENSMUSG00000031488	Rab11fip1	RAB11 family interacting protein 1 (class I)	1.3	0.00013
ENSMUSG00000028459	Cd72	CD72 antigen	1.4	0.00015
ENSMUSG00000102037	Bcl2a1a	B cell leukemia/lymphoma 2 related protein A1a	1.5	0.00015
ENSMUSG00000026875	Traf1	TNF receptor-associated factor 1	1.2	0.00018
ENSMUSG00000000184	Ccnd2	cyclin D2	1.3	0.00022
ENSMUSG00000090272	Mndal	myeloid nuclear differentiation antigen like	1.3	0.00023
ENSMUSG00000027514	Zbp1	Z-DNA binding protein 1	1.3	0.00023
ENSMUSG00000026357	Rgs18	regulator of G-protein signaling 18	-1.1	0.00023
ENSMUSG00000026981	Il1rn	interleukin 1 receptor antagonist	1.8	0.00023
ENSMUSG00000045932	Ifit2	interferon-induced protein with tetratricopeptide repeats 2	1.2	0.00023
ENSMUSG00000049103	Ccr2	chemokine (C-C motif) receptor 2	-1.2	0.00024
ENSMUSG00000022126	Irg1	aconitate decarboxylase 1	1.7	0.00031
ENSMUSG00000002108	Nr1h3	nuclear receptor subfamily 1, group H, member 3	1.5	0.00038
ENSMUSG00000038067	Csf3	colony stimulating factor 3 (granulocyte)	1.3	0.00039
ENSMUSG00000038393	Txnip	thioredoxin interacting protein	-1.2	0.00049
ENSMUSG00000099974	Bcl2a1d	B cell leukemia/lymphoma 2 related protein A1d	1.3	0.00049
ENSMUSG00000074743	Thbd	thrombomodulin	-1.2	0.00062
ENSMUSG00000035929	H2-Q4	histocompatibility 2, Q region locus 4	1.2	0.00066
ENSMUSG00000040950	Mgl2	macrophage galactose N-acetyl-galactosamine specific lectin 2	-1.6	0.00085
ENSMUSG00000027368	Dusp2	dual specificity phosphatase 2	1.1	0.00093
ENSMUSG00000017002	Slpi	secretory leukocyte peptidase inhibitor	2.4	0.0012
ENSMUSG00000045551	Fpr1	formyl peptide receptor 1	1.2	0.0012
ENSMUSG00000040483	Xaf1	XIAP associated factor 1	1.3	0.0013
ENSMUSG00000079018	Ly6c1	lymphocyte antigen 6 complex, locus C1	1.5	0.0013
ENSMUSG00000068631	Gm7676	NA	1.4	0.0014
ENSMUSG00000043263	Pyhin1	interferon activated gene 209	1.2	0.0015
ENSMUSG00000025383	Il23a	interleukin 23, alpha subunit p19	1.4	0.0016
ENSMUSG00000037580	Gch1	GTP cyclohydrolase 1	1.2	0.0018
ENSMUSG00000067235	H2-Q10	histocompatibility 2, Q region locus 10	1.2	0.002
ENSMUSG00000070501	BC094916	interferon activated gene 214	1.1	0.0024
ENSMUSG00000031604	Msmo1	methylsterol monoxygenase 1	-1.1	0.0026
ENSMUSG00000035042	Ccl5	chemokine (C-C motif) ligand 5	2.5	0.0029
ENSMUSG00000042265	Trem1	triggering receptor expressed on myeloid cells 1	1.1	0.0033
ENSMUSG00000026193	Fn1	fibronectin 1	-1.1	0.0034
ENSMUSG00000001348	Acp5	acid phosphatase 5, tartrate resistant	1.2	0.0035
ENSMUSG00000035828	Pim3	proviral integration site 3	1.1	0.0043
ENSMUSG00000047945	Marcksl1	MARCKS-like 1	1.5	0.0046
ENSMUSG00000053820	Bcl2a1c	B cell leukemia/lymphoma 2 related protein A1c	1.2	0.0046
ENSMUSG00000034353	Ramp1	receptor (calcitonin) activity modifying protein 1	-1.1	0.0049
ENSMUSG00000075010	AW112010	expressed sequence AW112010	1.1	0.0052
ENSMUSG00000028214	Gem	GTP binding protein (gene overexpressed in skeletal muscle)	1.1	0.0064
ENSMUSG00000022584	Ly6c2	lymphocyte antigen 6 complex, locus C2	1.7	0.0067
ENSMUSG00000030342	Cd9	CD9 antigen	1.2	0.007
ENSMUSG00000027315	Spint1	serine protease inhibitor, Kunitz type 1	1.2	0.007
ENSMUSG00000030142	Clec4e	C-type lectin domain family 4, member e	1.3	0.0075
ENSMUSG00000029084	Cd38	CD38 antigen	1.2	0.0075
ENSMUSG00000034158	Lrrc58	leucine rich repeat containing 58	1.2	0.0088
ENSMUSG00000019970	Sgk1	serum/glucocorticoid regulated kinase 1	1.1	0.012
ENSMUSG00000032487	Ptgs2	prostaglandin-endoperoxide synthase 2	1.3	0.013
ENSMUSG00000019987	Arg1	arginase, liver	1.9	0.013
ENSMUSG00000063234	Gpr84	G protein-coupled receptor 84	1.2	0.014
ENSMUSG00000015568	Lpl	lipoprotein lipase	-1.6	0.021
ENSMUSG00000035678	Tnfsf9	tumor necrosis factor (ligand) superfamily, member 9	1.1	0.023
ENSMUSG00000001131	Timp1	tissue inhibitor of metalloproteinase 1	1.5	0.023
ENSMUSG00000091955	Gm9844	NA	1.1	0.025
ENSMUSG00000006818	Sod2	superoxide dismutase 2, mitochondrial	1.1	0.039
ENSMUSG00000074115	Saa1	serum amyloid A 1	1.3	0.042
ENSMUSG00000069439	Gm8444	NA	1.1	0.044
ENSMUSG00000031609	Sap30	sin3 associated polypeptide	1.1	0.044
ENSMUSG00000097971	Gm26917	NA	1.1	0.048
ENSMUSG00000017009	Sdc4	syndecan 4	1.1	0.049
Cluster 2: Gene ID	Symbol	Gene Name	log2FC	adj.P.Val
ENSMUSG00000056529	Ptafr	platelet-activating factor receptor	1.8	5e-07
ENSMUSG00000089929	Bcl2a1b	B cell leukemia/lymphoma 2 related protein A1b	1.8	5e-07
ENSMUSG00000075602	Ly6a	lymphocyte antigen 6 complex, locus A	2.6	2.1e-06
ENSMUSG00000029379	Cxcl3	chemokine (C-X-C motif) ligand 3	2.7	2.2e-06
ENSMUSG00000060550	H2-Q7	histocompatibility 2, Q region locus 7	2	3.6e-06
ENSMUSG00000102037	Bcl2a1a	B cell leukemia/lymphoma 2 related protein A1a	1.9	1.5e-05
ENSMUSG00000079017	Ifi27l2a	interferon, alpha-inducible protein 27 like 2A	1.4	2e-05
ENSMUSG00000024644	Cndp2	CNDP dipeptidase 2 (metallopeptidase M20 family)	2.1	2.9e-05
ENSMUSG00000099974	Bcl2a1d	B cell leukemia/lymphoma 2 related protein A1d	1.8	2.9e-05
ENSMUSG00000000204	Slfn4	schlafen 4	2.2	2.9e-05
ENSMUSG00000073409	H2-Q6	histocompatibility 2, Q region locus 8	1.8	3e-05
ENSMUSG00000031613	Hpgd	hydroxyprostaglandin dehydrogenase 15 (NAD)	-1.7	3e-05
ENSMUSG00000034158	Lrrc58	leucine rich repeat containing 58	1.7	7.4e-05
EYFP	EYFP	NA	-1.5	9.2e-05
ENSMUSG00000024014	Pim1	proviral integration site 1	1.5	9.8e-05
ENSMUSG00000047945	Marcksl1	MARCKS-like 1	2.3	0.00013
ENSMUSG00000025498	Irf7	interferon regulatory factor 7	1.9	0.00013
ENSMUSG00000028037	Ifi44	interferon-induced protein 44	1.5	0.00013
ENSMUSG00000079018	Ly6c1	lymphocyte antigen 6 complex, locus C1	2.3	0.00014
ENSMUSG00000090231	Cfb	complement factor B	1.7	0.00028
ENSMUSG00000002103	Acp2	acid phosphatase 2, lysosomal	1.3	0.00055
ENSMUSG00000066677	Pydc3	interferon activated gene 208	1.5	0.00058
ENSMUSG00000091144	Phf11c	PHD finger protein 11C	1.4	0.00058
ENSMUSG00000073491	Pydc4	interferon activated gene 213	1.5	0.00074
ENSMUSG00000030342	Cd9	CD9 antigen	1.8	0.00078
ENSMUSG00000046687	Gm5424	argininosuccinate synthase pseudogene	1.8	0.0009
ENSMUSG00000021208	Ifi27l2b	interferon, alpha-inducible protein 27 like 2B	2.1	0.00097
ENSMUSG00000017009	Sdc4	syndecan 4	2	0.00097
ENSMUSG00000035692	Isg15	ISG15 ubiquitin-like modifier	1.7	0.00098
ENSMUSG00000027315	Spint1	serine protease inhibitor, Kunitz type 1	1.6	0.00098
ENSMUSG00000002985	Apoe	apolipoprotein E	-1.1	0.001
ENSMUSG00000029580	Actb	actin, beta	1.1	0.001
ENSMUSG00000046718	Bst2	bone marrow stromal cell antigen 2	1.1	0.0015
ENSMUSG00000026875	Traf1	TNF receptor-associated factor 1	1.2	0.0015
ENSMUSG00000026981	Il1rn	interleukin 1 receptor antagonist	1.8	0.0015
ENSMUSG00000027399	Il1a	interleukin 1 alpha	2.7	0.0017
ENSMUSG00000029810	Tmem176b	transmembrane protein 176B	-1.1	0.0017
ENSMUSG00000018476	Kdm6b	KDM1 lysine (K)-specific demethylase 6B	1.2	0.0019
ENSMUSG00000091955	Gm9844	NA	1.6	0.0019
ENSMUSG00000019850	Tnfaip3	tumor necrosis factor, alpha-induced protein 3	1.5	0.002
ENSMUSG00000029552	Tes	testis derived transcript	1.3	0.002
ENSMUSG00000076441	Ass1	argininosuccinate synthetase 1	1.7	0.002
ENSMUSG00000021025	Nfkbia	nuclear factor of kappa light polypeptide gene enhancer in B cells inhibitor, alpha	1.3	0.0021
ENSMUSG00000044703	Phf11a	PHD finger protein 11A	1.3	0.0022
ENSMUSG00000040552	C3ar1	complement component 3a receptor 1	1.3	0.0023
ENSMUSG00000034226	Rhov	ras homolog family member V	1.3	0.0034
ENSMUSG00000040950	Mgl2	macrophage galactose N-acetyl-galactosamine specific lectin 2	-1.1	0.0037
ENSMUSG00000066861	Oas1g	2'-5' oligoadenylate synthetase 1G	1.1	0.0041
ENSMUSG00000068245	Phf11d	PHD finger protein 11D	1.3	0.0046
ENSMUSG00000032691	Nlrp3	NLR family, pyrin domain containing 3	1.2	0.0049
ENSMUSG00000009633	G0s2	G0/G1 switch gene 2	1.9	0.0053
ENSMUSG00000063779	Chil4	chitinase-like 4	1.4	0.0053
ENSMUSG00000021281	Tnfaip2	tumor necrosis factor, alpha-induced protein 2	1.1	0.0056
ENSMUSG00000027533	Fabp5	fatty acid binding protein 5, epidermal	2.3	0.0066
ENSMUSG00000052776	Oas1a	2'-5' oligoadenylate synthetase 1A	1.1	0.0074
ENSMUSG00000031488	Rab11fip1	RAB11 family interacting protein 1 (class I)	1.3	0.0075
ENSMUSG00000070691	Runx3	runt related transcription factor 3	1.2	0.008
ENSMUSG00000016496	Cd274	CD274 antigen	1.3	0.0083
ENSMUSG00000022895	Ets2	E26 avian leukemia oncogene 2, 3' domain	1.2	0.0084
ENSMUSG00000038467	Chmp4b	charged multivesicular body protein 4B	1.2	0.0088
ENSMUSG00000001627	Ifrd1	interferon-related developmental regulator 1	1.1	0.0098
ENSMUSG00000007872	Id3	inhibitor of DNA binding 3	1.2	0.011
ENSMUSG00000027398	Il1b	interleukin 1 beta	1.3	0.012
ENSMUSG00000032661	Oas3	2'-5' oligoadenylate synthetase 3	1.1	0.013
ENSMUSG00000068631	Gm7676	NA	1.3	0.014
ENSMUSG00000034855	Cxcl10	chemokine (C-X-C motif) ligand 10	1.7	0.014
ENSMUSG00000037580	Gch1	GTP cyclohydrolase 1	1.2	0.016
ENSMUSG00000022126	Irg1	aconitate decarboxylase 1	1.6	0.017
ENSMUSG00000017002	Slpi	secretory leukocyte peptidase inhibitor	2.1	0.017
ENSMUSG00000030142	Clec4e	C-type lectin domain family 4, member e	1.4	0.017
ENSMUSG00000027660	Skil	SKI-like	1.1	0.018
ENSMUSG00000030156	Cd69	CD69 antigen	1.1	0.018
ENSMUSG00000031652	N4bp1	NEDD4 binding protein 1	1.2	0.018
ENSMUSG00000026536	Mnda	interferon activated gene 211	1.1	0.019
ENSMUSG00000032487	Ptgs2	prostaglandin-endoperoxide synthase 2	1.5	0.019
ENSMUSG00000020869	Lrrc59	leucine rich repeat containing 59	1.1	0.02
ENSMUSG00000054203	Ifi205	interferon activated gene 205	1.1	0.02
ENSMUSG00000037820	Tgm2	transglutaminase 2, C polypeptide	1.4	0.021
ENSMUSG00000026193	Fn1	fibronectin 1	-1.1	0.021
ENSMUSG00000035929	H2-Q4	histocompatibility 2, Q region locus 4	1.1	0.021
ENSMUSG00000037849	Gm4955	signaling mucin HKR1-like	1.1	0.024
ENSMUSG00000001131	Timp1	tissue inhibitor of metalloproteinase 1	1.8	0.025
ENSMUSG00000022584	Ly6c2	lymphocyte antigen 6 complex, locus C2	1.6	0.026
ENSMUSG00000042190	Cmklr1	chemokine-like receptor 1	1.1	0.028
ENSMUSG00000058427	Cxcl2	chemokine (C-X-C motif) ligand 2	1.5	0.031
ENSMUSG00000043953	Ccrl2	chemokine (C-C motif) receptor-like 2	1.1	0.032
ENSMUSG00000030747	Dgat2	diacylglycerol O-acyltransferase 2	1.1	0.035
ENSMUSG00000022586	Ly6i	lymphocyte antigen 6 complex, locus I	1.1	0.035
ENSMUSG00000035828	Pim3	proviral integration site 3	1.1	0.036
ENSMUSG00000030203	Dusp16	dual specificity phosphatase 16	1.1	0.037
ENSMUSG00000062742	Gm5239	NA	1.1	0.037
ENSMUSG00000042265	Trem1	triggering receptor expressed on myeloid cells 1	1.1	0.04
ENSMUSG00000031444	F10	coagulation factor X	1.2	0.043
ENSMUSG00000043421	Hilpda	hypoxia inducible lipid droplet associated	1.5	0.047
Cluster 3: Gene ID	Symbol	Gene Name	log2FC	adj.P.Val
ENSMUSG00000079017	Ifi27l2a	interferon, alpha-inducible protein 27 like 2A	2.9	7.5e-14
ENSMUSG00000037849	Gm4955	signaling mucin HKR1-like	2.7	1.3e-11
ENSMUSG00000075602	Ly6a	lymphocyte antigen 6 complex, locus A	3.5	1.4e-11
ENSMUSG00000073491	Pydc4	interferon activated gene 213	2.6	2.5e-11
ENSMUSG00000024675	Ms4a4c	membrane-spanning 4-domains, subfamily A, member 4C	2.7	2.5e-11
ENSMUSG00000044703	Phf11a	PHD finger protein 11A	2.3	2.1e-09
ENSMUSG00000033355	Rtp4	receptor transporter protein 4	2.2	2.4e-09
ENSMUSG00000025498	Irf7	interferon regulatory factor 7	2.9	4.6e-09
ENSMUSG00000054203	Ifi205	interferon activated gene 205	2.4	6.2e-09
ENSMUSG00000040809	Chil3	chitinase-like 3	2.4	6.2e-09
ENSMUSG00000078763	Slfn1	schlafen 1	2	6.2e-09
ENSMUSG00000091144	Phf11c	PHD finger protein 11C	2.1	6.2e-09
ENSMUSG00000026536	Mnda	interferon activated gene 211	2.4	6.2e-09
ENSMUSG00000068245	Phf11d	PHD finger protein 11D	2.2	1.1e-08
ENSMUSG00000029322	Plac8	placenta-specific 8	2.9	1.2e-08
ENSMUSG00000035692	Isg15	ISG15 ubiquitin-like modifier	2.7	3e-08
ENSMUSG00000074896	Ifit3	interferon-induced protein with tetratricopeptide repeats 3	2.9	3e-08
ENSMUSG00000025492	Ifitm3	interferon induced transmembrane protein 3	2.1	3e-08
ENSMUSG00000091649	Phf11b	PHD finger protein 11B	2.1	3e-08
ENSMUSG00000029561	Oasl2	2'-5' oligoadenylate synthetase-like 2	2	6e-08
ENSMUSG00000090272	Mndal	myeloid nuclear differentiation antigen like	2.1	7.5e-08
ENSMUSG00000022584	Ly6c2	lymphocyte antigen 6 complex, locus C2	3.2	1.9e-07
ENSMUSG00000062488	Ifit3b	interferon-induced protein with tetratricopeptide repeats 3B	2.4	1.9e-07
ENSMUSG00000044309	Apol7c	apolipoprotein L 7c	-2.6	2.5e-07
ENSMUSG00000066861	Oas1g	2'-5' oligoadenylate synthetase 1G	1.9	2.6e-07
ENSMUSG00000028037	Ifi44	interferon-induced protein 44	1.7	3.7e-07
ENSMUSG00000052776	Oas1a	2'-5' oligoadenylate synthetase 1A	1.7	1.7e-06
ENSMUSG00000032661	Oas3	2'-5' oligoadenylate synthetase 3	1.2	1.8e-06
ENSMUSG00000030107	Usp18	ubiquitin specific peptidase 18	1.9	1.9e-06
ENSMUSG00000076441	Ass1	argininosuccinate synthetase 1	2.2	2.1e-06
ENSMUSG00000079523	Tmsb10	thymosin, beta 10	1.8	2.8e-06
ENSMUSG00000043263	Pyhin1	interferon activated gene 209	1.8	3.4e-06
ENSMUSG00000016283	H2-M2	histocompatibility 2, M region locus 2	-2.2	3.9e-06
ENSMUSG00000046687	Gm5424	argininosuccinate synthase pseudogene	2.1	9.8e-06
ENSMUSG00000066677	Pydc3	interferon activated gene 208	1.4	1.1e-05
ENSMUSG00000027078	Ube2l6	ubiquitin-conjugating enzyme E2L 6	1.4	1.4e-05
ENSMUSG00000027514	Zbp1	Z-DNA binding protein 1	1.6	1.7e-05
ENSMUSG00000068631	Gm7676	NA	1.9	2.5e-05
ENSMUSG00000022586	Ly6i	lymphocyte antigen 6 complex, locus I	1.5	2.6e-05
ENSMUSG00000091955	Gm9844	NA	1.8	3e-05
ENSMUSG00000073489	Ifi204	interferon activated gene 204	1.6	3.3e-05
ENSMUSG00000039997	Ifi203	interferon activated gene 203	1.3	4.1e-05
ENSMUSG00000022587	Ly6e	lymphocyte antigen 6 complex, locus E	1.2	4.4e-05
ENSMUSG00000030149	Klrk1	killer cell lectin-like receptor subfamily K, member 1	1.3	7.6e-05
ENSMUSG00000040483	Xaf1	XIAP associated factor 1	1.7	7.8e-05
ENSMUSG00000034459	Ifit1	interferon-induced protein with tetratricopeptide repeats 1	1.9	0.00016
ENSMUSG00000000204	Slfn4	schlafen 4	1.3	0.00019
ENSMUSG00000000386	Mx1	MX dynamin-like GTPase 1	1.4	0.00023
ENSMUSG00000070501	BC094916	interferon activated gene 214	1.4	0.00024
ENSMUSG00000045932	Ifit2	interferon-induced protein with tetratricopeptide repeats 2	1.6	0.00025
ENSMUSG00000020641	Rsad2	radical S-adenosyl methionine domain containing 2	1.6	0.0003
ENSMUSG00000050578	Mmp13	matrix metallopeptidase 13	-2.5	0.00032
ENSMUSG00000022106	Rcbtb2	regulator of chromosome condensation (RCC1) and BTB (POZ) domain containing protein 2	-1.4	0.00039
ENSMUSG00000079298	Klrb1b	killer cell lectin-like receptor subfamily B member 1B	-1.5	0.00045
ENSMUSG00000079018	Ly6c1	lymphocyte antigen 6 complex, locus C1	1.6	0.00051
ENSMUSG00000002204	Napsa	napsin A aspartic peptidase	1.1	0.00054
ENSMUSG00000039236	Isg20	interferon-stimulated protein	1.1	0.00054
ENSMUSG00000078920	Ifi47	interferon gamma inducible protein 47	1.4	0.00063
ENSMUSG00000009185	Ccl8	chemokine (C-C motif) ligand 8	-1.5	0.0011
ENSMUSG00000003541	Ier3	immediate early response 3	-1.2	0.0012
ENSMUSG00000046879	Irgm1	immunity-related GTPase family M member 1	1.4	0.0012
ENSMUSG00000054072	Iigp1	interferon inducible GTPase 1	1.4	0.0013
ENSMUSG00000027962	Vcam1	vascular cell adhesion molecule 1	-1.6	0.0017
ENSMUSG00000041827	Oasl1	2'-5' oligoadenylate synthetase-like 1	1.6	0.0017
ENSMUSG00000026222	Sp100	nuclear antigen Sp100	1.2	0.0023
ENSMUSG00000038400	Pmepa1	prostate transmembrane protein, androgen induced 1	-1.4	0.0025
ENSMUSG00000021208	Ifi27l2b	interferon, alpha-inducible protein 27 like 2B	1.4	0.0032
ENSMUSG00000023031	Cela1	chymotrypsin-like elastase family, member 1	-1.3	0.0046
ENSMUSG00000001467	Cyp51	cytochrome P450, family 51	-1.2	0.0047
ENSMUSG00000047250	Ptgs1	prostaglandin-endoperoxide synthase 1	-1.2	0.0048
ENSMUSG00000070327	Rnf213	ring finger protein 213	1.1	0.0048
ENSMUSG00000038156	Spon1	spondin 1, (f-spondin) extracellular matrix protein	1.2	0.0048
ENSMUSG00000025279	Dnase1l3	deoxyribonuclease 1-like 3	-1.5	0.0062
ENSMUSG00000015396	Cd83	CD83 antigen	-1.1	0.0062
ENSMUSG00000047798	Cd300lf	CD300 molecule like family member F	1.1	0.0068
ENSMUSG00000090231	Cfb	complement factor B	1.1	0.0072
ENSMUSG00000052837	Junb	jun B proto-oncogene	-1.1	0.0075
ENSMUSG00000038418	Egr1	early growth response 1	-1.2	0.0081
ENSMUSG00000031613	Hpgd	hydroxyprostaglandin dehydrogenase 15 (NAD)	-1.5	0.0081
ENSMUSG00000045294	Insig1	insulin induced gene 1	-1.1	0.0082
ENSMUSG00000025351	Cd63	CD63 antigen	-1.1	0.0086
ENSMUSG00000078922	Tgtp1	T cell specific GTPase 1	1.3	0.0093
ENSMUSG00000042770	Hebp1	heme binding protein 1	-1.2	0.011
ENSMUSG00000027637	1110008F13Rik	RIKEN cDNA 1110008F13 gene	1.1	0.011
ENSMUSG00000032554	Trf	transferrin	-1.2	0.011
ENSMUSG00000024644	Cndp2	CNDP dipeptidase 2 (metallopeptidase M20 family)	1.3	0.012
ENSMUSG00000026365	Cfh	complement component factor h	-1.2	0.012
ENSMUSG00000001025	S100a6	S100 calcium binding protein A6 (calcyclin)	1.1	0.013
ENSMUSG00000031762	Mt2	metallothionein 2	-1.2	0.013
ENSMUSG00000038467	Chmp4b	charged multivesicular body protein 4B	1.1	0.013
ENSMUSG00000033066	Gas7	growth arrest specific 7	-1.1	0.013
ENSMUSG00000031765	Mt1	metallothionein 1	-1.3	0.013
ENSMUSG00000031029	Eif3f	eukaryotic translation initiation factor 3, subunit F	1.3	0.014
ENSMUSG00000029373	Pf4	platelet factor 4	-1.3	0.014
ENSMUSG00000003545	Fosb	FBJ osteosarcoma oncogene B	-1.1	0.014
ENSMUSG00000078921	Tgtp2	T cell specific GTPase 2	1.2	0.016
ENSMUSG00000015852	Fcrls	Fc receptor-like S, scavenger receptor	-1.1	0.016
ENSMUSG00000030737	Slco2b1	solute carrier organic anion transporter family, member 2b1	-1.1	0.03
Cluster 4: Gene ID	Symbol	Gene Name	log2FC	adj.P.Val
ENSMUSG00000036896	C1qc	complement component 1, q subcomponent, C chain	-1.5	9.9e-05
ENSMUSG00000079017	Ifi27l2a	interferon, alpha-inducible protein 27 like 2A	1.5	0.00011
ENSMUSG00000035692	Isg15	ISG15 ubiquitin-like modifier	2.4	0.00024
ENSMUSG00000078921	Tgtp2	T cell specific GTPase 2	2.5	0.00062
ENSMUSG00000069516	Lyz2	lysozyme 2	-1.3	0.00062
ENSMUSG00000021281	Tnfaip2	tumor necrosis factor, alpha-induced protein 2	1.6	0.0011
ENSMUSG00000078922	Tgtp1	T cell specific GTPase 1	2.5	0.0013
ENSMUSG00000074896	Ifit3	interferon-induced protein with tetratricopeptide repeats 3	2.9	0.0014
ENSMUSG00000025498	Irf7	interferon regulatory factor 7	2.1	0.0021
ENSMUSG00000029379	Cxcl3	chemokine (C-X-C motif) ligand 3	2.3	0.0029
ENSMUSG00000073491	Pydc4	interferon activated gene 213	1.9	0.0063
ENSMUSG00000091971	Hspa1a	heat shock protein 1A	-1.3	0.011
ENSMUSG00000052776	Oas1a	2'-5' oligoadenylate synthetase 1A	1.5	0.011
ENSMUSG00000066861	Oas1g	2'-5' oligoadenylate synthetase 1G	1.4	0.021
ENSMUSG00000036905	C1qb	complement component 1, q subcomponent, beta polypeptide	-1.1	0.027
ENSMUSG00000054072	Iigp1	interferon inducible GTPase 1	2.1	0.027
ENSMUSG00000033355	Rtp4	receptor transporter protein 4	1.5	0.038
ENSMUSG00000024675	Ms4a4c	membrane-spanning 4-domains, subfamily A, member 4C	1.2	0.039
ENSMUSG00000037849	Gm4955	signaling mucin HKR1-like	1.6	0.039
ENSMUSG00000029561	Oasl2	2'-5' oligoadenylate synthetase-like 2	1.6	0.045
ENSMUSG00000023367	Tmem176a	transmembrane protein 176A	-1.2	0.045
ENSMUSG00000054203	Ifi205	interferon activated gene 205	1.4	0.045
ENSMUSG00000027800	Tm4sf1	transmembrane 4 superfamily member 1	1.6	0.045
Cluster 6: Gene ID	Symbol	Gene Name	log2FC	adj.P.Val
ENSMUSG00000079017	Ifi27l2a	interferon, alpha-inducible protein 27 like 2A	2.1	9.2e-08
ENSMUSG00000061100	Retnla	resistin like alpha	-5.4	0.00057
ENSMUSG00000024675	Ms4a4c	membrane-spanning 4-domains, subfamily A, member 4C	2.2	0.00057
ENSMUSG00000025498	Irf7	interferon regulatory factor 7	2.7	0.0012
ENSMUSG00000025492	Ifitm3	interferon induced transmembrane protein 3	1.5	0.0023
ENSMUSG00000091971	Hspa1a	heat shock protein 1A	-1.9	0.0024
ENSMUSG00000035692	Isg15	ISG15 ubiquitin-like modifier	2.3	0.014
ENSMUSG00000075602	Ly6a	lymphocyte antigen 6 complex, locus A	2	0.014
ENSMUSG00000037649	H2-DMa	histocompatibility 2, class II, locus DMa	-1.1	0.024
