# Supplementary material for: Loss of the branched-chain amino acid transporter CD98hc alters the development of colonic macrophages in mice
Source: Commun Biol. 2020 Mar 18;3:130. doi: 10.1038/s42003-020-0842-3 (PMC7080761; doi:10.1038/s42003-020-0842-3)
Supplement: Supplementary file 7 — Supplementary Data 5 [file 42003_2020_842_MOESM7_ESM.xlsx]

## Sheet: Figure 1c
		Bone marrow - mean fluorescence intensity of indicated cell populations
Experiment		MDP					cMoP					Ly6C hi					Ly6C mid					Ly6C low
	Animal Number	# 1	# 2	# 3	# 4	# 5	# 1	# 2	# 3	# 4	# 5	# 1	# 2	# 3	# 4	# 5	# 1	# 2	# 3	# 4	# 5	# 1	# 2	# 3	# 4	# 5
1		8099	6733	7678	7111	7371	11719	9427	11274	11427	10582	6173	5370	7359	6927	6304	4662	3273	6294	4985	4706	1674	1275	2324	1778	1692
2		8953	12101	6588	6253		9406	10064	7003	7646		4462	4943	4711			3590	4032	4211	3040		1348	1273	1832	1828
3		8973	6041	13424			12553	10271	11794			6054	4692	4688			3266	2975	5094			1828	1728	1679

## Sheet: Figure 1g
		Colonic lamina propria - mean fluorescence intensity of indicates cell populations
Experiment		Ly6c hi					Ly6c mid					Ly6c low					MHC II neg					MHC II pos
	Animal Number	# 1	# 2	# 3	# 4	# 5	# 1	# 2	# 3	# 4	# 5	# 1	# 2	# 3	# 4	# 5	# 1	# 2	# 3	# 4	# 5	# 1	# 2	# 3	# 4	# 5
1		4827	1300	4472	4202	3299	6321	1849	3975	6488	3332	7992	2554	3077	6041	4091	6911	2599	6972	2210	1541	7111	2400	5874	6133	5989
2		4024	4537	2843	3816	3991	3886	4185	2350	3189	3518	3792	4751	4731			6002	10364	5180	13544	5774	8814	7349	4692	5925	5951
3		9906	7817	6267	5416	4633	11455	11120	5837	6041	4556	14516	17988	12786	10530	10945	2771	3352	2214	1612	1910	13481	15277	11908	10041	10156

## Sheet: Figure 2a
	Percentage of CD98hc after conditional deletion of CD98hc in colonic lamina propria
Experiment	Day	Ly6C hi			Ly6C mid			Ly6C low			MHC II neg			MHC II pos
	Animal Numbers	# 1	# 2	# 3	# 1	# 2	# 3	# 1	# 2	# 3	# 1	# 2	# 3	# 1	# 2	# 3
1	0	99.1	99	99.3	100	100	99.9	99.9	100	100	85	85.4	83.3	99.6	99.9	99.8
	2	22.9	31.3	49.5	46.5	51.9	66.7	84.1	85.8	88.2	69.2	57.9	64.8	90.7	94.6	95.1
	7	9.59	4.27	16.9	21	12.7	24.5	21.6	11.7	25.3	44.4	8.33	29.7	17	6.9	14.1
	14	91.6	93.5	94.7	91.4	90.3	88.5	74.2	81.5	69	21.6	24.5	30.6	54.7	68.7	70
	21	91.9	94.9	96.7	86.3	92.7	88.4	91.2	94.1	95.6	35.2	42	47.4	76.7	82	73.6

## Sheet: Figure 2c and 2d
	Percentage of CD98hc after conditional deletion of CD98hc in liver and epidermis
Experiment	Day	CD11c neg myeloid cells Kupffer Cells			CD11c pos myeloid cells Kupffer Cells			Langerhans Cells
	Animal Numbers	# 1	# 2	# 3	# 1	# 2	# 3	# 1	# 2	# 3
1	0	81.8	96.9	85	78.3	96.9	85.1	99	99.4	99.4
	2	12.4	28.8	46.4	11.5	18.2	40.1	98.6	99.7	99.7
	7	28	28.9	32.5	26.5	26.2	13.4	99	96.4	99.6
	14	38.4	64.5	24.1	38.8	64	22.8	99.9	99.7	99.9
	21	37.3	42.1	50.2	38.9	43.1	52.8	99.8	99.7	99.7
	28	63.4	77	65.4	60.4	73.1	66.6	99.8	99.9	99.6
	84	74.5	59.6	75.7	71.5	49.5	69.3	99.8	99.5	99.8
2	0	89.6	93.3	82.1	86.3	92.2	81.3	97.9	99	98.9
	2	43.4	51.4	65.5	49.2	48.4	60.5	96.9	99	99.3
	7	62.4	56.4	46.2	48.4	47.7	25.5	99.2	96.9	98.8
	14	70	62	50.3	60	59.6	50.6	99.4	99.2	99.5
	21	58.4	62.3	63.4	46.3	56.2	60.1	99.5	99.2	99.6
	28	72.2	73.2	91.9	66.3	80.4	86.3	99.8	99.9	99.7
	84	90.3	68.3	74.8	83.3	75.3	74.4	99.8	98.6	99.8

## Sheet: Figure 2g
		Liver Myeloid Cells
Experiment		CX3CR1 YFP pos																CX3CR1 YFP neg
		Cell number CD11c neg				Cell number CD11c pos				Zeb2 CD11c neg				Zeb2 CD11c pos				Cell number CD11c neg				Cell number CD11c pos				Zeb2 CD11c neg				Zeb2 CD11c pos
	Animal Number	# 1	# 2	# 3	# 4	# 1	# 2	# 3	# 4	# 1	# 2	# 3	# 4	# 1	# 2	# 3	# 4	# 1	# 2	# 3	# 4	# 1	# 2	# 3	# 4	# 1	# 2	# 3	# 4	# 1	# 2	# 3	# 4
1		62.2	55.4	48.7	50.3	74	71.7	72.4	72.6	39.9	57.1	60.8	37.3	48.3	73.2	76.2	52.2	26.2	32.3	35.1	42	28.3	21.9	29.6	32.2	95	98.8	99.2	96.6	84.5	95.4	94.8	88.8

## Sheet: Figure 3a
	Inflammatory Bowel Disease Patients
Gene expression measured by qRT-PCR		healthy							quiescent ulcerative colitis																				active ulcerative colitis										quiescent Crohn's disease
	Sample Number	# 1	# 2	# 3	# 4	# 5	# 6	# 7	# 1	# 2	# 3	# 4	# 5	# 6	# 7	# 8	# 9	# 10	# 11	# 12	# 13	# 14	# 15	# 16	# 17	# 18	# 19	# 20	# 1	# 2	# 3	# 4	# 5	# 6	# 7	# 8	# 9	# 10	# 1	# 2	# 3	# 4	# 5	# 6	# 7	# 8	# 9	# 10	# 11
SLC3A2 expression normalized to GAPDH		0.0003183	0.00026486	0.00018074	0.00015493	0.00318963	0.00070962	0.00127638	0.0607082	0.0877668	0.0815612	0.0679568	0.0672077	0.0451219	0.0494154	0.0347965	0.0636399	0.0216797	0.0149608	0.0911788	0.0499844	0.0239025	0.0305845	0.0536386	0.0367113	0.0271617	0.0497674	0.0722243	0.0298656	0.0393985	0.0454957	0.0355575	0.0413576	0.0541374	0.03783	0.0711013	0.0358684	0.102757	0.11507	0.0377151	0.0324728	0.0664976	0.0230059	0.0616898	0.0076916	0.0629309	0.0369044	0.0246748	0.059254
SLC7A5 expression normalized to GAPDH		0.00066967	0.00078915	0.00059074	0.00042248	0.000646429	0.00069479	0.00102046	0.0019892	0.0124401	0.0121829	0.0098247	0.0043663	0.0038934	0.0079303	0.0088602	0.0041611	0.0038453	0.0095226	0.00548	0.0049706	0.002951	0.002945	0.0048531	0.0019316	0.0165824	0.0061257	0.0168382	0.0148117	0.0241217	0.0248412	0.0222106	0.0261608	0.063396	0.0250736	0.0069026	0.0580291	0.0404755	0.0072769	0.0093583	0.004619	0.0078711	0.0059363	0.0167855	0.0016376	0.007432	0.0061207	0.0037577	0.0060943
[truncated: 19 more columns]

## Sheet: Figure 3c
		Inflammatory Bowel Disease Patients
SLC3A2 flourecence intensity / areal		healthy				Non-Inflamed ulcerative colitis			Inflamed ulcerative colitis			Non-Inflamed Crohn's disease			Inflamed Crohn's disease
	Sample Number	# 1	# 2	# 3	# 4	# 1	# 2	# 3	# 1	# 2	# 3	# 1	# 2	# 3	# 1	# 2	# 3
SLC3A2		0.0010181	0.00074124	0.00088158	0.00105709	0.00260973	0.0016884	0.0044692	0.00121824	0.0020972	0.0029799	0.00308032	0.0030461	0.0028716	0.00427972	0.0035173	0.0029983

## Sheet: Figure 4b
		Percentage of CD98hc expression after conditional deletion of CD98hc 7 days after initiation of colitis with Dextran Sodium Sulfate
Experiment		Population	CD98hcflox/flox / 2.5% DSS / tamoxifen				CD98hcΔCX3CR1 / 2.5% DSS / tamoxifen				CD98hcflox/flox / 2.5% DSS / corn oil				CD98hcΔCX3CR1 / 2.5% DSS / corn oil
	Animal Number		# 1	# 2	# 3	# 4	# 1	# 2	# 3	# 4	# 1	# 2	# 3	# 4	# 1	# 2	# 3	# 4
1		Ly6Chi Mo	89.8	92	84.1	95.8	53.6	48.1	75.6		57.4	84.1	76.7	80.2	86.1	98.7	86.2	75.1
		Ly6Cmid Mo	91.3	95.8	93	98.1	50.3	40.8	69.4		74.2	86.1	84.4	84.6	80.1	93.9	77.1	80
		Ly6Clow Mo	94.9	97.1	92.9	97.1	32.1	20.7	39.7		75.1	73.4	78.5	72.2	90.1	95.3	91.7	92.2
		MHC II neg Mϕ	50.3	59.3	67	79.2	51.8	44.1	69.3		39.1	48.7	62.3	48	33.6	98	65	67.8
		MHC II pos Mϕ	85.1	88	90	95	34.7	32.6	42		80.3	82.7	91.4	81.9	81.4	94.2	95.1	82
2		Ly6Chi Mo	77.1	84.4	80.5	84.6	45.2	52.8	72.6	50	84.7	88.4	72	85	62.9	45.1	66.5	73.4
		Ly6Cmid Mo	90.9	86.4	80	82	30	34.4	63.6	39.7	92.2	93.8	78.4	92.1	94.4	43.6	66.7	81.8
		Ly6Clow Mo	91	92.3	94.1	91.3	17.4	20.5	20.5	27.3	88.5	91.2	86.7	93.1	78.6	74.9	82.8	81.9
		MHC II neg Mϕ	36	46.7	34.7	42.7	37.9	29.5	43.2	32.4	38.7	38	19	46.8	42.1	35.5	26.5	39
		MHC II pos Mϕ	93.1	94.2	93.3	94.7	22.3	23.4	24.9	21.8	92	93.8	85.7	96.4	76.9	81.7	85.6	86.6
3		Ly6Chi Mo	84.2	86.6	91.3	97.9	26.2	19.1	10.3		81.2	96.4	79.8	90.4	69.8	86.3	89.9	81.7
		Ly6Cmid Mo	78.9	82.3	84.8	94.1	37.9	21.1	5.43		76	94.4	89	79.6	71.7	77.1	82	74.4
		Ly6Clow Mo	85.3	87.6	88.2	96.9	24	21.7	12.5		88	96.9	83.1	79.7	73.8	80	86.5	94.7
		MHC II neg Mϕ	62.5	50	60	100	76.2	76.4	77.2		100	43.8	73.5	70	80.8	88.5	84.4	84.7
		MHC II pos Mϕ	80.3	88.6	87.5	100	23.7	18.1	17.8		71.4	98.3	71.5	76.4	89.5	93	86.7	89.4

## Sheet: Figure 4c
		Percentage of body weight chang of indicated groups with colitis
Experiment		Day	CD98hcflox/flox / 2.5% DSS / tamoxifen				CD98hcΔCX3CR1 / 2.5% DSS / tamoxifen				CD98hcflox/flox / 2.5% DSS / corn oil				CD98hcΔCX3CR1 / 2.5% DSS/ corn oil
	Animal Number		# 1	# 2	# 3	# 4	# 1	# 2	# 3	# 4	# 1	# 2	# 3	# 4	# 1	# 2	# 3	# 4
1		-2	101.395	101.739	104.721	104.478	106.637	108.636	100.433	103.333	108.299	108.696	103.097	102.703	106.25	106.22	108.642
		-1	100	97.8261	98.7125	99.5025	97.7876	100.909	97.4026	97.5	101.66	100.435	99.115	96.8469	96.875	99.0431	100.412
		0	100	100	100	100	100	100	100	100	100	100	100	100	100	100	100
		1	103.256	95.2174	100	97.5124	99.115	99.0909	100.866	100.417	98.7552	101.739	102.212	103.153	98.0469	100.478	100
		2	101.861	92.6087	99.1416	99.005	98.6726	97.7273	100.866	101.25	96.6805	101.739	101.77	100.901	97.6562	99.5215	100
		3	100.93	91.7391	97.8541	97.0149	97.3451	97.7273	100.433	100	96.2656	100	100	99.5495	98.0469	99.0431	100
		4	99.5349	91.3043	94.4206	94.5274	96.4602	97.2727	100.433	98.75	94.6058	98.6957	96.4602	98.6487	96.875	97.6077	94.2387
		5	94.8837	86.9565	90.1288	90.5473	95.1327	95.9091	98.2684	96.25	94.1909	97.8261	95.1327	95.0451	95.7031	95.6938	92.5926
		6	93.0233	86.087	87.9828	88.5572	95.1327	95.4545	96.1039	95.4167	91.7012	94.7826	92.0354	92.3423	92.5781	92.823	85.1852
		7	93.4884	86.9565	87.5537	90.0498	96.4602	97.7273	96.9697	97.0833	91.2863	92.1739	89.823	90.0901	90.625	90.9091	85.1852
		8	95.814	90	90.1288	93.0348	97.3451	98.6364	96.9697	97.5	92.5311	95.2174	92.9203	94.1441	91.4062	91.866	87.6543
		9	99.0698	93.4783	94.4206	96.0199	100	99.5455	100	99.1667	95.4357	98.2609	96.4602	98.6487	94.1406	98.5646	92.5926
		10	101.395	97.3913	96.9957	99.005	101.77	100.909	100	100	98.3402	100.435	99.115	102.252	95.7031	103.349	95.4732
		11	102.791	100	100	103.483	101.77	101.364	100	100.417	100	102.174	100	103.604	100.781	106.22	98.7654
		12	103.256	100.87	100.429	102.985	101.77	102.273	103.463	100.833	100	103.043	102.212	103.604	100.781	106.699	100.412
		13	103.256	100	100	100.995	102.212	103.182	104.329	101.667	100.415	103.043	100.442	104.955	100	101.914	100.412
		14	102.326	100	101.717	105.473	100	100.909	105.195	100.833	100	104.348	103.982	106.306	100	100	100
		15	110.233	100	100	106.965	102.655	101.364	105.628	101.667	100	105.217	101.77	107.207	100.391	101.914	100
		16	106.977	102.609	103.433	110.945	102.212	100	103.896	102.917	100	106.522	102.655	106.306	100	103.349	100.823
2		-2	101.395	101.739	104.721	104.478	106.637	108.636	100.433		108.299	108.696	103.097	102.703	106.25	106.22	108.642
		-1	100	97.8261	98.7125	99.5025	97.7876	100.909	97.4026		101.66	100.435	99.115	96.8469	96.875	99.0431	100.412
		0	100	100	100	100	100	100	100		100	100	100	100	100	100	100
		1	95.102	93.2271	100.457	95.4338	98.8048	98.3539	101.435		100	100.422	102.765	103.376	102.273	101.271	100
		2	97.1429	92.4303	97.2603	95.4338	99.6016	100	106.699		98.4064	105.063	100	102.532	100.909	103.39	98.5866
		3	97.551	92.8287	94.9772	95.4338	98.8048	95.4732	101.914		100	100.422	100	102.532	98.6364	102.542	97.5265
		4	93.0612	91.2351	88.5845	89.9543	94.8207	95.8848	100.957		100.398	102.532	97.235	100.422	97.2727	100.424	96.4664
		5	91.8367	90.0398	87.2146	86.3014	95.6175	97.9424	99.0431		101.594	102.954	97.6958	100.844	95.4545	98.7288	96.8198
		6	92.6531	92.4303	88.5845	86.758	95.6175	97.9424	97.6077		96.8127	95.7806	92.1659	92.827	90	89.8305	91.1661
		7	93.4694	94.4223	92.6941	90.8676	99.6016	102.058	104.785		91.2351	91.9831	92.1659	91.9831	83.6364	84.322	89.0459
3		-2	98.7603	100.413	101.266	101.145	97.8261	100	100.469	100	100.424	101.382	100.913	100	100.877	98.718	102.174	98.6487
		-1	95.8678	97.5207	98.7342	98.4733	98.2609	96.5217	99.5305	98	93.6441	95.3917	104.566	94.2308	93.421	96.5812	94.7826	94.5946
		0	100	100	100	100	100	100	100	100	100	100	100	100	100	100	100	100
		1	99.1736	97.1074	94.9367	96.5649	98.2609	100	98.1221	100	102.966	103.226	101.37	102.404	101.754	100.855	101.304	100
		2	98.3471	96.281	94.9367	95.8015	95.2174	98.6957	98.1221	100	101.271	102.304	103.196	100.962	99.5614	102.137	98.6957	100.451
		3	99.1736	96.281	94.5148	95.4198	93.4783	93.0435	96.7136	98.5	100.424	92.1659	102.283	98.5577	96.4912	100.427	98.6957	100
		4	98.3471	95.0413	87.3418	91.603	92.6087	91.3043	95.7746	98	98.3051	92.1659	99.5434	98.5577	96.4912	98.718	95.6522	99.5495
		5	97.1074	93.8016	86.4979	90.8397	88.6957	90.8696	94.8357	100	97.4576	90.7834	97.7169	97.5961	96.4912	96.5812	94.3478	97.7477
		6	95.0413	90.9091	86.4979	90.0763	93.0435	94.3478	95.3052	102.5	94.9153	84.7926	95.4338	96.1539	94.2982	89.7436	89.1304	92.3423
		7	91.7355	88.843	82.7004	87.7863	96.9565	97.3913	96.2441	107.5	93.2203	79.7235	92.2374	93.75	92.1053	88.0342	87.8261	88.7387
4		-2	105.238	101.382	102.15	104.301	103.571	100.98	101.058		104.167	104.128	101.714	98.1818	103.629	100.4	98.6667	97.7273
		-1	95.2381	97.235	97.8495	100	101.02	96.5686	98.9418		99.5833	96.789	96.5714	101.212	99.1936	97.2	93.3333	93.6364
		0	100	100	100	100	100	100	100		100	100	100	100	100	100	100	100
		1	101.429	97.6958	100.538	98.3871	100.51	100.49	101.587		100	100.459	101.143	96.3636	100.806	101.2	100.444	100.909
		2	100.476	97.6958	100	98.9247	101.02	100.49	102.116		99.1667	102.294	102.857	95.7576	98.7903	100	99.5556	100
		3	96.1905	96.7742	97.3118	96.2366	100	100	102.645		99.1667	101.835	102.857	95.7576	99.1936	99.6	99.5556	100
		4	91.4286	92.1659	91.3979	88.7097	97.9592	98.0392	100		95	100.917	100	95.1515	96.7742	98	97.7778	99.5455
		5	88.0952	89.8618	89.7849	84.9462	94.898	95.098	97.8836		92.0833	100.917	100	95.1515	96.7742	98	97.7778	97.2727
		6	90.4762	88.9401	88.7097	83.3333	98.4694	98.0392	102.116		87.0833	99.0826	96	94.5455	95.5645	96	96.4444	95.4545
		7	89.5238	89.4009	88.172	82.7957	100	101.471	105.82		80.4167	91.7431	92.5714	92.7273	93.5484	94.8	94.6667	96.3636

## Sheet: Figure 4e
		Histology scores of indicated groups with colitis at day 7
Experiment		CD98hcflox/flox / 2.5% DSS / tamoxifen				CD98hcΔCX3CR1 / 2.5% DSS / tamoxifen				CD98hcflox/flox / 2.5% DSS / corn oil				CD98hcΔCX3CR1 / 2.5% DSS/ corn oil
	Animal Number	# 1	# 2	# 3	# 4	# 1	# 2	# 3	# 4	# 1	# 2	# 3	# 4	# 1	# 2	# 3	# 4
1		10	8	8	6	4	5	2		10	10	9	11	11	9	11	8
2		7	6	7	7	3	2	2	1	11	10	8	8	8	8	7	7

[truncated: 18 more sheets: Figure 4d, Figure 4f, Figure 7a, Figure 7b, Figure 7c, Figure 8c, Supplement Figure 2c, Supplement Figure 2e, Supplement Figure 3c, Supplementary Figure 3e, Supplementary Figure 4b, Supplementary Figure 5a, Supplementary Figure 5e, Supplementary Figure 6b, Supplementary Figure 6d, Supplementary Figure 9a, Supplementary Figure 10a, Supplementary Figure 11]
